# Supplementary material for: Updates in Arrhythmia Management in Adult Congenital Heart Disease
Source: J Clin Med. 2024 Jul 24;13(15):4314. doi: 10.3390/jcm13154314 (PMC11312906; doi:10.3390/jcm13154314)
Supplement: Supplementary file 1 [file jcm-13-04314-s001.zip]

Archive with 1 entries (1 files):
- jcm-3083437-supplementary.pdf
